# Supplementary material for: Recognising and defining a new crown clade within Stromboidea Rafinesque, 1815 (Mollusca, Gastropoda)
Source: Zookeys. 2019 Jul 29;867:1–7. doi: 10.3897/zookeys.867.34381 (PMC6684565; doi:10.3897/zookeys.867.34381)
Supplement: XML Treatment for Neostromboidea [file zookeys.867.34381-treatment1.xml]

<!DOCTYPE tp:taxon-treatment
  PUBLIC "-//TaxonX//DTD Taxonomic Treatment Publishing DTD v0 20100105//EN" "tax-treatment-NSO.dtd">
<tp:taxon-treatment xmlns:tp="http://www.plazi.org/taxpub"><tp:treatment-meta><kwd-group><label>Taxon classification</label><kwd><named-content xmlns:xlink="http://www.w3.org/1999/xlink" content-type="kingdom">Animalia</named-content></kwd><kwd><named-content xmlns:xlink="http://www.w3.org/1999/xlink" content-type="order">Sorbeoconcha</named-content></kwd></kwd-group><mixed-citation publication-type="journal"><person-group><name><surname>Maxwell</surname><given-names>Stephen J.</given-names></name><name><surname>Dekkers</surname><given-names>Aart M.</given-names></name><name><surname>Rymer</surname><given-names>Tasmin L.</given-names></name><name><surname>Bradley C. Congdon</surname><given-names/></name></person-group><article-title>Recognising and defining a new crown clade within <tp:taxon-name><tp:taxon-name-part taxon-name-part-type="superfamily">Stromboidea</tp:taxon-name-part></tp:taxon-name> Rafinesque, 1815 (<tp:taxon-name><tp:taxon-name-part taxon-name-part-type="phylum">Mollusca</tp:taxon-name-part></tp:taxon-name>, <tp:taxon-name><tp:taxon-name-part taxon-name-part-type="class">Gastropoda</tp:taxon-name-part></tp:taxon-name>)</article-title><source>Zookeys</source><day>29</day><month>7</month><year>2019</year><volume>867</volume><fpage>1</fpage><lpage>7</lpage><pub-id pub-id-type="doi">10.3897/zookeys.867.34381</pub-id></mixed-citation></tp:treatment-meta><tp:nomenclature><tp:taxon-name>
                    <object-id xmlns:xlink="http://www.w3.org/1999/xlink" content-type="arpha" xlink:type="simple">78b4c4ac-f813-5a28-b7db-9b382b6f5acd</object-id>
                    <tp:taxon-name-part taxon-name-part-type="clade">Neostromboidea</tp:taxon-name-part>
                  </tp:taxon-name><tp:taxon-status xmlns:xlink="http://www.w3.org/1999/xlink" xlink:type="simple">new clade</tp:taxon-status></tp:nomenclature><tp:treatment-sec sec-type="material" id="SECID0EDJAC"><title>Type.</title><p>The genus <italic><tp:taxon-name><tp:taxon-name-part taxon-name-part-type="genus" reg="Strombus">Strombus</tp:taxon-name-part></tp:taxon-name></italic> Linné, 1758.</p><p><bold>Definition</bold>: The clade is nested within <tp:taxon-name><tp:taxon-name-part taxon-name-part-type="superfamily">Stromboidea</tp:taxon-name-part></tp:taxon-name>, with the characteristics outlined in the diagnosis, and contains taxa more closely related to <italic><tp:taxon-name><tp:taxon-name-part taxon-name-part-type="genus" reg="Strombus">Strombus</tp:taxon-name-part> <tp:taxon-name-part taxon-name-part-type="species" reg="pugilis">pugilis</tp:taxon-name-part></tp:taxon-name></italic> Linné, 1758 (<tp:taxon-name><tp:taxon-name-part taxon-name-part-type="family">Strombidae</tp:taxon-name-part></tp:taxon-name>) <italic><tp:taxon-name><tp:taxon-name-part taxon-name-part-type="genus" reg="Terebellum">Terebellum</tp:taxon-name-part> <tp:taxon-name-part taxon-name-part-type="species" reg="terebellum">terebellum</tp:taxon-name-part></tp:taxon-name></italic> (Linné, 1758) (<tp:taxon-name><tp:taxon-name-part taxon-name-part-type="family">Seraphsidae</tp:taxon-name-part></tp:taxon-name>) and <italic><tp:taxon-name><tp:taxon-name-part taxon-name-part-type="genus" reg="Tibia">Tibia</tp:taxon-name-part> <tp:taxon-name-part taxon-name-part-type="species" reg="fusus">fusus</tp:taxon-name-part></tp:taxon-name></italic> (Linné,1758) (<tp:taxon-name><tp:taxon-name-part taxon-name-part-type="family">Rostellariidae</tp:taxon-name-part></tp:taxon-name>) than <tp:taxon-name><tp:taxon-name-part taxon-name-part-type="family">Struthiolariidae</tp:taxon-name-part></tp:taxon-name> Gabb, 1868 and <tp:taxon-name><tp:taxon-name-part taxon-name-part-type="family">Aporrhaidae</tp:taxon-name-part></tp:taxon-name> Gray, 1850.</p><p><bold>Diagnosis</bold>: The animal possesses eyes on the end of the peduncles. The cephalic tentacle is also located on the peduncle towards the distal end. The radula has a central rachidian tooth with three lateral teeth either side. The foot is laterally compressed, with a defined propodium and a metapodium. The shell form changes upon maturation with the development of an outer lip structure.</p><p><bold>Remarks</bold>: <tp:taxon-name><tp:taxon-name-part taxon-name-part-type="clade">Neostromboidea</tp:taxon-name-part></tp:taxon-name> is well supported in previous revisions and studies on the phylogeny of <tp:taxon-name><tp:taxon-name-part taxon-name-part-type="superfamily">Stromboidea</tp:taxon-name-part></tp:taxon-name> (Figure <xref ref-type="fig" rid="F2">2</xref>; <xref ref-type="bibr" rid="B13">Latiolais et al. 2006</xref>; <xref ref-type="bibr" rid="B25">Simone 2005</xref>). <xref ref-type="bibr" rid="B25">Simone (2005)</xref> marked this clade as “node 9” and noted that it was monophyletic within the <tp:taxon-name><tp:taxon-name-part taxon-name-part-type="superfamily">Stromboidea</tp:taxon-name-part></tp:taxon-name>. <xref ref-type="bibr" rid="B13">Latiolais et al. (2006)</xref> used <tp:taxon-name><tp:taxon-name-part taxon-name-part-type="family">Aporrhaidae</tp:taxon-name-part></tp:taxon-name> as the outgroup in their analysis, which demonstrated a significant genetic distance between the taxa <tp:taxon-name><tp:taxon-name-part taxon-name-part-type="family">Strombidae</tp:taxon-name-part></tp:taxon-name> and <tp:taxon-name><tp:taxon-name-part taxon-name-part-type="family">Aporrhaidae</tp:taxon-name-part></tp:taxon-name>. <tp:taxon-name><tp:taxon-name-part taxon-name-part-type="clade">Neostromboidea</tp:taxon-name-part></tp:taxon-name> brings a higher level of resolution to the nomenclature by restoring the cladistic understanding and evolutionary meaning that had been lost as a consequence of taxonomic inflation (<xref ref-type="bibr" rid="B1">Abbott 1960</xref>; <xref ref-type="bibr" rid="B25">Simone 2005</xref>; <xref ref-type="bibr" rid="B16">MolluscaBase 2019</xref>).</p><fig id="F2" position="float" orientation="portrait"><object-id xmlns:xlink="http://www.w3.org/1999/xlink" content-type="doi" xlink:type="simple">10.3897/zookeys.867.34381.figure2</object-id><object-id xmlns:xlink="http://www.w3.org/1999/xlink" content-type="arpha" xlink:type="simple">2d4d750f-398c-550c-9b67-c59cf647ba58</object-id><label>Figure 2.</label><caption><p>The new phylogeny of <tp:taxon-name><tp:taxon-name-part taxon-name-part-type="superfamily">Stromboidea</tp:taxon-name-part></tp:taxon-name><bold>A</bold> and alternatives found from previous revisions <bold>B</bold> molecular analysis after <xref ref-type="bibr" rid="B13">Latiolais et al. (2006</xref>: 440, fig. 2) <bold>C</bold> anatomical analysis after <xref ref-type="bibr" rid="B25">Simone 2005</xref>: 261, fig. 388 <bold>D</bold> cladogram based on the nomenclature after <xref ref-type="bibr" rid="B16">MolluscaBase (2019)</xref>.</p></caption><graphic xmlns:xlink="http://www.w3.org/1999/xlink" xlink:href="zookeys-867-001-g002.jpg" position="float" orientation="portrait" xlink:type="simple" id="oo_320879.jpg"><uri content-type="original_file" xlink:type="simple">https://binary.pensoft.net/fig/320879</uri></graphic></fig><!--PageBreak --></tp:treatment-sec><ref-list><ref id="B13"><mixed-citation xmlns:xlink="http://www.w3.org/1999/xlink" xlink:type="simple"><person-group><name name-style="western"><surname>Latiolais</surname><given-names>JM</given-names></name><name name-style="western"><surname>Taylor</surname><given-names>MS</given-names></name><name name-style="western"><surname>Roy</surname><given-names>K</given-names></name><name name-style="western"><surname>Helleberg</surname><given-names>ME</given-names></name></person-group> (<year>2006</year>) <article-title>A molecular phylogenetic analysis of strombid gastropod morphological diversity.</article-title><source>Molecular Phylogenetics and Evolution</source><volume>41</volume>: <fpage>436</fpage>–<lpage>444</lpage>.</mixed-citation></ref><ref id="B25"><mixed-citation xmlns:xlink="http://www.w3.org/1999/xlink" xlink:type="simple"><person-group><name name-style="western"><surname>Simone</surname><given-names>LR</given-names></name></person-group> (<year>2005</year>) <article-title>Comparative morphological study of representatives of the three families of <tp:taxon-name><tp:taxon-name-part taxon-name-part-type="superfamily">Stromboidea</tp:taxon-name-part></tp:taxon-name> and the <tp:taxon-name><tp:taxon-name-part taxon-name-part-type="superfamily">Xenophoroidea</tp:taxon-name-part></tp:taxon-name> (<tp:taxon-name><tp:taxon-name-part taxon-name-part-type="phylum">Mollusca</tp:taxon-name-part></tp:taxon-name>, <tp:taxon-name><tp:taxon-name-part taxon-name-part-type="subclass">Caenogastropoda</tp:taxon-name-part></tp:taxon-name>), with an assessment of their phylogeny.</article-title><source>Arquivos de Zoologia</source><volume>37</volume>: <fpage>141</fpage>–<lpage>267</lpage>. <ext-link xlink:type="simple" ext-link-type="doi" xlink:href="10.11606/issn.2176-7793.v37i2p141-267">https://doi.org/10.11606/issn.2176-7793.v37i2p141-267</ext-link></mixed-citation></ref><ref id="B16"><mixed-citation xmlns:xlink="http://www.w3.org/1999/xlink" xlink:type="simple"><institution xlink:type="simple">MolluscaBase</institution> (<year>2019</year>) MolluscaBase. <tp:taxon-name><tp:taxon-name-part taxon-name-part-type="superfamily">Stromboidea</tp:taxon-name-part></tp:taxon-name> Rafinesque, 1815. World Register of Marine Species. <ext-link xlink:type="simple" ext-link-type="uri" xlink:href="http://www.marinespecies.org">http://www.marinespecies.org</ext-link> [02/06/2019]</mixed-citation></ref><ref id="B1"><mixed-citation xmlns:xlink="http://www.w3.org/1999/xlink" xlink:type="simple"><person-group><name name-style="western"><surname>Abbott</surname><given-names>RT</given-names></name></person-group> (<year>1960</year>) <article-title>The genus <italic><tp:taxon-name><tp:taxon-name-part taxon-name-part-type="genus">Strombus</tp:taxon-name-part></tp:taxon-name></italic> in the Indo-Pacific.</article-title><source>Indo-Pacific <tp:taxon-name><tp:taxon-name-part taxon-name-part-type="phylum">Mollusca</tp:taxon-name-part></tp:taxon-name></source><volume>1</volume>: <fpage>33</fpage>–<lpage>146</lpage>.</mixed-citation></ref></ref-list></tp:taxon-treatment>
